# Supplementary material for: Leukocyte-Rich Platelet-Rich Plasma (L-PRP) Promotes Rejuvenation of Senescent Fibroblasts and Dermal Remodeling via CCL1-CCR8 Signaling and PKM2 Modulation
Source: Int J Mol Sci. 2026 Jul 15;27(14):6281. doi: 10.3390/ijms27146281 (PMC13410191; doi:10.3390/ijms27146281)
Supplement: Supplementary file 1 [file ijms-27-06281-s001.zip]

Archive with 1 entries (1 files):
- ijms-4381777-supplementary.pdf
